# Supplementary material for: The right hippocampus leads the bilateral integration of gamma-parsed lateralized information
Source: eLife. 2016 Sep 6;5:e16658. doi: 10.7554/eLife.16658 (PMC5050016; doi:10.7554/eLife.16658)
Supplement: Figure 2—source data 1. — Data are presented as the mean and s.e.m. for: cross- correlation index and τmax, amplitude and duration of extracted Schaffer and CA3som gamma waves, total number of paired waves (ipsilateral and bilateral), percentage of unilateral waves, covariation of amplitude and duration of bilateral waves, lag between start time of bilateral waves or ipsilateral paired waves, lags between paired waves in subgroups of longer waves in L, R, anterior or posterior sites, cross-correlation between Schaffer and CA3som waves, and the covariation index of amplitude and duration. The data pertain to Figures 2, Figure 2—figure supplement 2, Figure 4, and Figure 4—figure supplement 1. DOI: http://dx.doi.org/10.7554/eLife.16658.006 [file elife-16658-fig2-data1.xlsx]

## Sheet: Hoja1
Exper. Num	position	Group	Time Lag, ms	N Par. Evs	CC, Gens	tau, Gens	Ampl_Ra, uV	Ampl_La, uV	Ampl_UniLat_R	Ampl_UniLat_L	Dur_Ra, ms	Dur_La,ms	Ampl Cov	Dur Cov		position	Group	Time Lag, ms	N Par. Evs		position	Group	Time Lag, ms	N Par. Evs	CC, Gens	tau, Gens	Ampl_La, uV	Ampl_Lp, uV	Dur_La, ms	Dur_Lp,ms	Ampl Cov	Dur Cov		position	Group	Time Lag, ms	N Par. Evs		position	Group	Time Lag, ms	N Par. Evs		position	Group	Time Lag, ms	N Par. Evs		Position
	La-Ra, Sch															Lp-Rp, Sch					La-Lp, Sch													Ra-Rp, Sch					Lp-Ra, Sch					La-Rp, Sch					La-Ra/Lp-Rp
																																																	CA3-CA3
1		All	-0.91	5204	0.633	-0.75	269	169	164	126	26.03	24.9	0.57	0.46			All	-0.58	5010			All	0.61	5189	0.869	1	247	256	26.4	27.68	0.82	0.59			All	0.6	5204			All	-1.28	5099			All	0.07	5122		Pool ant+post
		Ra>La	-3.2														Lp>Rp	-3.25				La>Lp	2.68												Ra<Rp	-0.8				Lp>Ra	-4				Rp>La	-2.94
		Ra<La	2.11														Lp<Rp	1.89				La<Lp	-1.82												Ra>Rp	2.67				Lp<Ra	0.92				Rp<La	2.72
																																													All	0.77	3975
2		All	-0.029	4032	0.574	0	325	221	214	161	27.9	29.03	0.49	0.45			All	-0.16	4308			All	0.77	4057	0.71	0.75	221	232	29.25	29.93	0.71	0.65			All	0.6	4368			All	-0.13	4301			Rp>La	-2
		Ra>La	-3.11														Lp>Rp	-2.86				La>Lp	3.07												Ra<Rp	-1.3				Lp>Ra	-2.9				Rp<La	3
		Ra<La	2.29														Lp<Rp	2.24				La<Lp	-1.48												Ra>Rp	2.96				Lp<Ra	2.3
3		All	-1.13	5462	0.69	-1.25	297	225	215	156	26.1	25.28	0.56	0.39			All	-0.9	5104			All	0.36	5050	0.88	0.75	221	224	24.83	25.65	0.81	0.63			All	1.76	5036			All	-1.65	5464			All	-0.3	5402
		Ra>La	-3.1														Lp>Rp	-2.56				La>Lp	2.25												Ra<Rp	1.08				Lp>Ra	-3.69				Rp>La	-1.63
		Ra<La	1.28														Lp<Rp	2.56				La<Lp	-0.77												Ra>Rp	3.08				Lp<Ra	0.65				Rp<La	2.99
4		All	-0.398	4032	0.51	-1.25	256	232	161	181	25.43	27.4	0.62	0.42			All	-1.39	4615			All	0.33	3933	0.882	0.5	234	251	27.83	28.43	0.82	0.58			All	0.03	4248			All	-1.8	4305			All	-0.32	4119
		Ra>La	-3.29														Lp>Rp	-3.62				La>Lp	2.11												Ra<Rp	-2.48				Lp>Ra	-3.65				Rp>La	-3.38
		Ra<La	1.34														Lp<Rp	0.941				La<Lp	-2.16												Ra>Rp	1.43				Lp<Ra	1.18				Rp<La	1.51
5		All	-0.847	4461	0.461	0.5	313	248	317	279	30.15	27.75	0.37	0.39			All	-0.32	4696			All	0.5	4117	0.724	0.5	301	360	27.6	30.22	0.69	0.68			All	1.4	4510			All	-1.74	4628			All	0.18	4509
		Ra>La	-2.98														Lp>Rp	-2.64				La>Lp	2.41												Ra<Rp	-0.9				Lp>Ra	-3.8				Rp>La	-2.49
		Ra<La	2.88														Lp<Rp	2.23				La<Lp	-1.6												Ra>Rp	3.2				Lp<Ra	1.37				Rp<La	2.61
																																													All
6		All	-0.687	4011	0.694	-1.5	331	277	191	208	27.23	28.13	0.58	0.51			All					All	0.52	4011	0.898	-0.75	274	273	28.28	28.13	0.84	0.7			All					All	-0.74				Rp>La
		Ra>La	-3.26														Lp>Rp					La>Lp	2												Ra<Rp					Lp>Ra	-2.96				Rp<La
		Ra<La	1.26														Lp<Rp					La<Lp	-0.79												Ra>Rp					Lp<Ra	1.19
																																													All	-1	3062
7		All	-0.36	3058	0.422	-1.5	308	287	225	230	23.93	24.68	0.34	0.3			All	-0.65	2959			All	0.6	3287	0.9	-0.5	237	283	28.25	25.88	0.74	0.6			All	-0.35	3206			All	-0.58	2917			Rp>La	-3.68
		Ra>La	-2.7														Lp>Rp	-3.27				La>Lp	0.88												Ra<Rp	-2.36				Lp>Ra	-3.34				Rp<La	1.69
		Ra<La	2.66														Lp<Rp	1.63				La<Lp	-3.02												Ra>Rp	2.06				Lp<Ra	1.91
mean		All	-0,62'±0,14		0,57'±0,04	-0,82±0,29	299,9'±10,6	237,0'±14,9	212,4±19,9	191,6±19,5	26,68'±0,75	26,74'±0,66	0,5±0,04	0,42±0,03			All	-0,67'±0,18				All	0,52'±0,06		0,84'±0,03	0,32±0,25	247,86'±11,19	268,43'±17,17	27,49'±0,55	27,99'±0,67	0,78±0,02	0,63±0,02			All	0,67'±0,33				All	-1,13'±0,25				All	-0,1±0,24
mean		Ra>La	-3,09'±0,08														Lp>Rp	-3,03'±0,17				La>Lp	2,2±0,26												Ra<Rp	-1,13'±0,53				Lp>Ra	-3,48'±0,16				Rp>La	-2,69±0,32
mean		Ra<La	1,97'±0,26														Lp<Rp	1,91'±0,23				La<Lp	-1,8'±0,3												Ra>Rp	2,57'±0,28				Lp<Ra	1,36'±0,23				Rp<La	2,42±0,27
[truncated: 23 more columns]
