# Supplementary material for: The right hippocampus leads the bilateral integration of gamma-parsed lateralized information
Source: eLife. 2016 Sep 6;5:e16658. doi: 10.7554/eLife.16658 (PMC5050016; doi:10.7554/eLife.16658)
Supplement: Figure 2—source data 2. — DOI: http://dx.doi.org/10.7554/eLife.16658.007 [file elife-16658-fig2-data2.zip]

Archive with 12 entries (12 files):
- 5_A_P.mat
- 5_L_R.mat
- 6_A_P.mat
- 6_L_R.mat
- 1_L_R.mat
- 1_A_P.mat
- 2_A_P.mat
- 2_L_R.mat
- 3_A_P.mat
- 3_L_R.mat
- 4_A_P.mat
- 4_L_R.mat
