# Supplementary material for: The right hippocampus leads the bilateral integration of gamma-parsed lateralized information
Source: eLife. 2016 Sep 6;5:e16658. doi: 10.7554/eLife.16658 (PMC5050016; doi:10.7554/eLife.16658)
Supplement: Figure 5—source data 1. — DOI: http://dx.doi.org/10.7554/eLife.16658.015 [file elife-16658-fig5-data1.xlsx]

## Sheet: Total neurons (n=152)
Pyr	Int	Error
											Relation to bilateral gamma events						NOTES
#	Rat ID	Shank electrodes	Neuron ID	Location (in µm from soma)	Number of Spikes	Length of recording (seconds)	Hz	Mean of autocorrelogram	First peak of autocorrelogram	Asymmetry of the waveform	None	Hemisphere 1	Hemisphere 2	Async	Sync		Asymmetry of the waveform
1	Ratte 53	(1-32)	2	0	550	1000	0.55	6.1773	5	1	0.666667	0.545455	0.0833333	-0.266667	1.14286		(1): positivity before peak
2			10	-50	500	1000	0.5										(-1): positivity after peak
3			11	-50	2500	1000	2.5	10.2324	6	1	0.565217	0.884615	0.814815	0.361111	0.2		(0): Not conclusive
4			12	-50	15000	1000	15	24.5859	23	1	2.52	0.655172	1.55738	-0.512195	-0.318584
5		(33-64)	1	50	780	1000	0.78	27.2069	13	-1	1	0.5	0.923077	0.235294	0.166667		Relation to bilateral gamma events
6			2	0	4100	1000	4.1	12.9366	9	1	-0.37931	0.264706	0.0571429	0.854167	0.984615		Normalized respect to the width of the significance level
7			3	0	6500	1000	6.5	12.7295	7	1	2.3	1.88571	1.18919	-0.92	-0.352941
8			4	-50	6800	1000	6.8	19.2309	12	1	1.69697	1.20513	1.09756	-0.218182	-0.216216		Location
9			5	-100	1750	1000	1.75	13.7395	7	1	0.736842	0.347826	0.913043	0.870968	-0.047619		Tetrodes were positioned in stratum pyramidale
10			6	-100	5000	1000	5	16.2834	7	1	2.25	0.363636	0.882353	0.191489	-0.1875
11	Ratte 59 I	(1-32)	2	50	1900	1000	1.9	4.6562	4	1	1.42105	0.647059	0.518519	-1.80769	2
12		(33-64)	4	-250	5800	1000	5.8	36.1994	43	1	0.787879	1.49153	0.787234	0.725275	-0.423423
13			7	100	1400	1000	1.4	25.8141	22	1	0.3125	0.482759	-0.0434783	0.866667	0.472727
14			8	-200	175	1000	0.175	16.5675	1	1	1	0.636364	0.75	0.6875	0
15	Ratte 59 II	(1-32)	1	0	300	1000	0.3	19.0076	6	1	-0.192308	0.133333	1.32	0.6	0.58
16			2	-50	14000	1000	14	24.9813	18	-1	-0.461538	0.0222222	1.20513	1.33333	0.342105
17			3	-100	790	1000	0.79	10.0623	6	1	0.1875	0.222222	0.375	0.047619	1.16129
18			4	-350	1100	1000	1.1	26.3735	46	1	0.611111	0.842105	0.529412	0.954545	-0.121212
19		(33-64)	1	-350	3600	1000	3.6	31.4635	26	1	-0.705882	0.0526316	-0.125	1.27273	1.15625
20			2	0	6300	1000	6.3	20.5193	10	-1	1.2973	0.731707	1.52778	0.0833333	-0.295775
21			3	0	1000	1000	1	13.9712	4	1	0.222222	0.25	1.05882	0.521739	0.470588
22			4	-150	375	1000	0.375	20.6173	8	1	0.166667	0.230769	0	0.4	1.13043
23			5	-150	1900	1000	1.9	21.3924	8	1	-0.0740741	-0.290323	0.653846	0.333333	1.28846
24	Ratte 60 I	(1-32)	1	-50	2900	2000	1.45	5.2472	5	1	-0.333333	-0.216216	-1.02778	-0.234043	2.60294
25			3	-50	10000	2000	5	19.5625	7	0	-0.0285714	0.55	0.205128	1.32	0.30137
26		(33-64)	11	-400	400	2000	0.2	24.2344	9	1	0.142857	0.9375	0.6	1.19048	-0.172414
27			4	-50	3250	2000	1.625	18.0399	11	1	0.214286	0.90625	0.322581	-0.487805	1.18966
28			7	-50	9000	2000	4.5	7.419	4	1	-0.108696	-0.153846	-0.6	-1.25373	2.94737
29	Ratte 60 II	(1-32)	1	100	21000	2500	8.4	21.3723	8	-1	0.0204082	1.0177	2.1913	2.0679	-1.61468
30			2	0	4200	2500	1.68	12.6906	7	1	0.681818	0.960784	1.86792	0.202703	-0.33
31			3	-50	10000	2500	4	21.7979	12	1	1.9697	0.181818	1	-2.18018	1.74497
32			4	-50	230	2500	0.092	10.0079	6	1	0.4	0.75	0.333333	0.529412	0.478261
33			5	-50	400	2500	0.16	10.3262	7	1	1	0.375	0.5	-0.652174	1.19355
34			12	-100	22000	2500	8.8	37.7801	45	1	-0.21	1.41739	3.7265	2.86747	-3.09375
35			13	-50	780	2500	0.312	17.1248	11	1	0.684211	0.285714	1.09091	0.5	0.195122
36			20	-450	1200	2500	0.48	39.3731	42	1	0.458333	0.222222	0.535714	0.820513	0.384615
37		(33-64)	21	0	2750	2500	1.1	12.4751	4	1	1.22857	0.292683	1.14634	-1.22034	1.23077
38			22	100	20000	2500	8	28.9057	30	0	-0.382979	-0.165138	-0.027027	0.121019	1.79147
39			23	-350	11000	2500	4.4	37.3231	49	1	2.04348	0.825	1.30864	-0.0347826	-0.378205
40			6	-50	1400	2500	0.56	12.679	6	1	1.16	0.466667	0.733333	-0.581395	0.894737
41			7	-200	260	2500	0.104	20.4569	22	1	1.54545	0.75	1	-0.333333	0.208333
42			8	-150	2800	2500	1.12	19.4115	11	1	2.11111	1.04762	1.71429	-1.57627	0.375
43	Ratte 62	(1-32)	1	-50	4000	784	5.10204	15.6406	6	1	-0.34375	0.394737	-0.230769	0.606061	1.34545
44			2	0	1500	784	1.91327	11.6535	6	1	0	0.210526	0.142857	0.647059	1.03448
45			3	0	9000	784	11.4796	29.1835	24	-1	0.428571	0.463415	0.655172	0.514286	0.474576
46			4	-150	800	784	1.02041
47			5	-50	3000	784	3.82653	27.6332	17	1	0.787879	0.769231	0.333333	0.818182	0.0181818
48			6	-150	2500	784	3.18878	12.0142	6	1	0.25	0.5	-0.136364	0.259259	1.06522
49	Ratte 63	(1-32)	2	-100	3500	737	4.74898	9.4768	5	1	-0.677419	0.21875	0	0.025641	1.86441
50			3	0	10000	737	13.5685	25.995	21	-1	0.6875	1.72	1.55357	0.564516	-0.946237
51			4	0	1400	737	1.89959	22.2668	5	-1	0.789474	1.15	0.318182	0.44	0.131579
52		(33-64)	1	150	1000	737	1.35685	20.2657	12	0	0.875	1.23529	0.789474	0.714286	-0.40625
53			11	-50	12000	737	16.2822	27.4475	22	-1	1.43396	2.03636	1.17742	1.45588	-1.87255
54			12	-50	2400	737	3.25645	19.3552	12	1	1.04167	1.08333	0.888889	0.310345	-0.222222
55			13	-50	3400	737	4.6133	29.381	31	-1	1.32143	1.25	1.0625	0.472222	-0.660377
56	Ratte 64	t7-4-2-3	1	Tetrode	12400	737	16.825	27.2617	23	-1	1	0.961538	1.16667	0.75	-0.5
57			2	Tetrode	2000	737	2.7137	13.063	5	1	1.375	0.545455	1.33333	-0.0571429	0.0666667
58		t10-16-15-8	11	Tetrode	3093	737	4.19674	12.0573	6	1	0.809524	0.571429	0.0909091	-0.255814	1.14286
59		t13-14-12-11	11	Tetrode	418	737	0.567164	32.1227	26	-1	0.428571	0.4	0.181818	0	1.1
60			12	Tetrode	3045	737	4.13161	14.1889	6	1	0.666667	1.03448	0.382353	0.0652174	0.583333
61			13	Tetrode	138	737	0.187246	12.0884	5	1	0	0	0	0.2	1.46154
62		t5-9-6-1	11	Tetrode	321	737	0.43555	6.0101	5	1	0.4	0.375	0.4	0.416667	0.647059
63			12	Tetrode	232	737	0.31479	14.4192	7	1	0.571429	0	1.18182	-0.333333	1
64			13	Tetrode	3372	737	4.57531	15.5773	8	1	0.65	0.962963	1.4375	0.348837	-0.214286
65			14	Tetrode	751	737	1.019	10.5738	6	1	1.09091	0.4	0	-0.26087	1.2
66		t17-32-28-18	11	Tetrode	580	737	0.786974	6.8636	5	1	0.555556	0.461538	0.266667	-0.157895	1.08
67			12	Tetrode	1709	737	2.31886	6.9418	5	1	0.5	0.6	0.130435	0.0967742	0.95
68			13	Tetrode	1772	737	2.40434	12.3087	4	1	0.8125	0.047619	0.8	-0.0625	0.833333
69			14	Tetrode	1530	737	2.07598	33.431	29	1	0.583333	0.294118	0.5	1.34615	-0.0857143
70			15	Tetrode	2367	737	3.21167	20.2602	6	1	0.1875	0.565217	0.576923	0.2	0.733333
71		t56-51-55-52	11	Tetrode	6672	737	9.05292	29.4248	26	-1	1.51852	1.02632	0.886364	0	0.0131579
72			12	Tetrode	512	737	0.694708	25.2143	35	-1	0.571429	0.636364	0.416667	0.125	0.714286
73			13	Tetrode	5517	737	7.48575	18.5153	5	1	1.11538	0.194444	0.232558	0.517857	0.554054
74		t53-59-54-57	11	Tetrode	637	737	0.864315	11.8721	5	1	0.888889	0.692308	-0.133333	0	1
75			12	Tetrode	432	737	0.58616	12.3835	7	1	0.857143	0.666667	0.636364	0.642857	0
76			13	Tetrode	4894	737	6.64043	11.3091	5	1	0.0833333	-0.15625	0.0789474	-0.4	1.87879
77		t43-64-50-60	11	Tetrode	500	737	0.678426	5.1634	4	1	0	1.09091	0.307692	0.4375	0.52381
78			12	Tetrode	337	737	0.457259	14.3808	6	1	0.4	0.857143	0.25	-0.3	1
79			13	Tetrode	1673	737	2.27001	16.0649	5	1	1.27273	0.933333	0.631579	0.5	-0.0625
80		t37-41-33-38	11	Tetrode	2978	737	4.04071	6.3843	5	1	0.294118	0.0434783	0	0.194444	1.29167
81			12	Tetrode	4055	737	5.50204	26.0431	18	-1	2.86364	0.7	2.08571	0.276596	-1.17742
82			13	Tetrode	4571	737	6.20217	6.5789	5	1	0.625	0.666667	-0.105263	0.0196078	1.07463
83			14	Tetrode	1037	737	1.40706	9.4968	5	1	0.727273	0.2	0.222222	-0.416667	1.3871
84	Ratte 65	t13-14-12-11	11	Tetrode	729	700	1.04143	7.5542	5	1	1.36364	0.52381	0.45	-0.878788	1.4
85			12	Tetrode	2905	700	4.15	6.0796	5	1	0.913043	-0.0243902	1.05	-0.19697	0.938272
86			13	Tetrode	2608	700	3.72571	9.4746	4	1	1.38095	0.736842	1.13514	-0.634921	0.753247
87			14	Tetrode	750	700	1.07143	10.9319	9	1	1.16667	0.238095	1.4	0.794118	-0.243902
88			15	Tetrode	1416	700	2.02286	25.3588	16	-1	-0.0625	0.0714286	-0.392857	0.913043	0.982143
89		t10-16-15-8	11	Tetrode	801	700	1.14429	12.0738	7	1	0.75	0.571429	1.5	-0.257143	0.52381
90			12	Tetrode	448	700	0.64	16.279	6	1	1.11111	0.4375	0.8	-0.461538	1
91		t7-4-2-3	11	Tetrode	6656	700	9.50857	25.7304	16	-1	1	0.467742	0.716667	-0.188119	0.836066
92			12	Tetrode	710	700	1.01429	17.5064	9	1	0.363636	0.25	-0.0526316	0.272727	1.1
93			13	Tetrode	1741	700	2.48714	14.215	7	1	2	0.612903	0.833333	-0.705882	0.822581
94			14	Tetrode	551	700	0.787143	12.9646	6	1	1.3	0.823529	1.27778	0.241379	-0.0857143
95			15	Tetrode	6087	700	8.69571	15.5246	10	1	-0.030303	-0.457627	-0.192982	0.864583	1.16239
96			16	Tetrode	146	700	0.208571	11	6	1	1.8	0.333333	0.625	0.0666667	0.5
97		t5-9-6-1	11	Tetrode	1200	700	1.71429	16.0436	8	0	1.06667	0.269231	0.8	0.0232558	0.673077
98			12	Tetrode	375	700	0.535714	13.371	7	0	2	1.35714	0.857143	-0.375	0.214286
99		t17-32-28-18	11	Tetrode	3651	700	5.21571	7.544	4	1	0.346154	-0.266667	0.931818	-0.973333	1.92308
100			12	Tetrode	2580	700	3.68571	9.6141	4	1	1.90909	0.894737	0.605263	-1.96825	1.88158
101		t24-19-20-23	11	Tetrode	1332	700	1.90286	17.1299	7	-1	1.5	0.0740741	0.307692	-0.863636	1.58182
102		t56-51-55-52	11	Tetrode	3217	700	4.59571	6.5108	5	1	0.5	0.465116	1.70732	-0.414286	0.670588
103			12	Tetrode	4980	700	7.11429	11.4324	5	1	-0.233333	-0.754717	-0.588235	0.0581395	2.20755
104			13	Tetrode	1215	700	1.73571	11.5738	6	1	2.13333	0.423077	0.92	-0.697674	0.846154
105			14	Tetrode	568	700	0.811429	10.2355	6	1	0.8	0.588235	0.666667	-0.0344828	0.694444
106		t49-64-50-60	11	Tetrode	499	700	0.712857	7.736	5	1	0.555556	0.470588	-0.125	0	1.20588
107			12	Tetrode	2407	700	3.43857	10.7574	7	1	1.95	1.59459	2.36111	0.196721	-1.12329
108			13	Tetrode	4631	700	6.61571	10.2121	6	1	0.827586	0.705882	0.98	0.178571	0.333333
109		t37-41-33-38	11	Tetrode	941	700	1.34429	10.5608	6	1	1.92308	0.130435	0.956522	0.236842	0.23913
110			12	Tetrode	729	700	1.04143	11.449	8	1	0.909091	0.571429	1.5	-0.0909091	0.325
111			13	Tetrode	2069	700	2.95571	18.4791	15	1	0.736842	0.852941	0.969697	0.767857	-0.205882
112			14	Tetrode	269	700	0.384286	14.1625	4	1	1	0.833333	0.333333	0.5	0.28
113			15	Tetrode	808	700	1.15429	35.4104	46	1	-0.166667	0.0952381	-0.47619	0.371429	1.46512
114		t42-48-40-47	11	Tetrode	2037	700	2.91	5.5514	4	1	1.05263	0.242424	0.909091	-0.545455	1.1194
115			12	Tetrode	4604	700	6.57714	13.3528	7	0	-0.0344828	0.470588	0.44	-0.0240964	1.11765
116			13	Tetrode	11569	700	16.5271	9.7985	4	1	1.36957	0.530864	0.848101	-0.871212	1.18634
117	Ratte 67	t13-14-12-11	1	Tetrode	1702	1000	1.702	9.2494	5	1	1.95238	1.33333	1.69697	0.823529	-1.33333
118			2	Tetrode	3472	1000	3.472	10.5821	5	1	2.67742	1.66667	0.478261	-1.64384	0.857143
119			3	Tetrode	9538	1000	9.538	23.781	9	1	0.24	0.6625	1.13158	1.32231	-0.486667
120		t10-16-15-8	11	Tetrode	6400	1000	6.4	7.1281	5	0	1.46341	1	-0.129032	-1.9798	2.2377
121			12	Tetrode	15900	1000	15.9	23.0897	9	0	2.06154	2.52941	0.846939	1.54487	-2.11917
122			13	Tetrode	255	1000	0.255	11.7295	4	0	0.625	0.538462	0.461538	0.25	0.6
123		t7-4-2-3	11	Tetrode	447	1000	0.447	7.1316	6	1	0.909091	1	0.3125	-0.307692	0.818182
124			12	Tetrode	5673	1000	5.673	29.0043	24	0	2.97368	3.32787	0.966102	-0.83871	-0.965517
125			13	Tetrode	1471	1000	1.471	8.3861	5	1	2.3	0.935484	0.1	-0.702128	0.79661
126		t5-9-6-1	11	Tetrode	3480	1000	3.48	12.4619	4	1	0.366667	1.625	0.0217391	0.671233	0.0549451
127			12	Tetrode	1717	1000	1.717	19.5457	12	1	1.90909	2.48485	1.0625	0.0392157	-0.952381
128			13	Tetrode	1712	1000	1.712	28.014	13	1	0.142857	0.705882	0.125	1.03922	0.253968
129		t17-32-28-18	11	Tetrode	372	1000	0.372	12.275	6	1	1.22222	1.46667	0.266667	-0.26087	0.482759
130		t21-27-25-22	11	Tetrode	4012	1000	4.012	7.825	5	1	2.21875	1.23077	0.18	-0.860759	0.804124
131		t56-51-55-52	11	Tetrode	15411	1000	15.411	28.8999	25	-1	3.20312	1.45545	2.57732	1.22078	-2.55497
132			12	Tetrode	4236	1000	4.236	5.9567	5	1	1.42424	0.264151	0.0784314	-0.851852	1.63636
133		t49-64-50-60	11	Tetrode	4879	1000	4.879	6.3683	5	1	2.57143	1.4386	1.05556	-1.10465	0.327103
134			12	Tetrode	847	1000	0.847	14.8665	6	1	2.06667	1.3913	1.22727	-0.194444	-0.288889
135			13	Tetrode	906	1000	0.906	6.9144	5	1	1	1.04	1.34783	-0.459459	0.382979
136		t39-36-35-34	11	Tetrode	544	1000	0.544	21.3826	17	-1	2.16667	0.684211	0.444444	-1.24138	1.28571
137			12	Tetrode	1333	1000	1.333	23.6139	15	1	1.52632	1.63333	0.758621	0.422222	-0.553571
138			13	Tetrode	287	1000	0.287	11.5655	7	1	1.44444	1	0.923077	0.0952381	-0.0384615
139			14	Tetrode	995	1000	0.995	13.6409	7	1	2.1875	2.23077	0.583333	-0.179487	-0.5
140			15	Tetrode	2623	1000	2.623	25.6306	18	-1	1.62963	1.73171	1.3	0.765625	-1.16456
141		t-45-46-43-44	11	Tetrode	613	1000	0.613	20.5529	7	1	1.76923	0.9	0.65	-0.709677	0.763158
142			12	Tetrode	6416	1000	6.416	5.7692	4	1	0.487805	0.892308	-0.746032	-1.9596	2.91057
143			13	Tetrode	997	1000	0.997	16.8889	10	1	0	0.6	0.208333	-0.333333	1.40816
144			14	Tetrode	19729	1000	19.729	24.0193	6	0	4.29167	2.61404	3.01835	0.252874	-2.9537
145	Ratte 72	(1-32)	1	-50	1600	737	2.17096	13.3104	5	1	-0.413793	-0.612903	-0.636364	-0.540541	2.98182
146			2	0	2300	737	3.12076	11.0985	6	1	-0.371429	-0.756757	-0.615385	-0.522727	3
147			3	-100	2700	737	3.6635	16.7344	5	1	1.09375	0.323529	1.38889	-0.268293	0.266667
148			4	-100	2200	737	2.98507	9.203	7	1	0.964286	0.965517	0.733333	0.441176	-0.134615
149			5	-150	1100	737	1.49254	18.4419	15	1	1.15	0.636364	0.608696	0.307692	0.128205
150		(33-64)	2	0	8000	737	10.8548	28.3645	27	-1	-0.763636	-0.275862	0.7	0.115942	1.74757
151			3	-100	2750	737	3.73134	7.4166	4	1	0.03125	-0.176471	-0.714286	-0.25	2.31667
152			4	-150	2100	737	2.84939	12.6449	8	1	0.916667	1.34615	1.11111	0.451613	-0.543478

## Sheet: Analyzed neurons (n=75)
PYRAMIDALS									Relation to bilateral gamma events
#	ID	Location	Spikes	Length	Hz	Automean	First peak	Asymmetry	None	Ch1	Ch2	Async	Sync			Relation to bilateral gamma events
1	2	0	550	1000	0.55	6.1773	5	1	0.666667	0.545455	0.0833333	-0.266667	1.14286			Normalized respect to the width of the significance level
3	11	-50	2500	1000	2.5	10.2324	6	1	0.565217	0.884615	0.814815	0.361111	0.2			Meaning of the values:
11	2	50	1900	1000	1.9	4.6562	4	1	1.42105	0.647059	0.518519	-1.80769	2			value > 1 : Fire more frequently
17	3	-100	790	1000	0.79	10.0623	6	1	0.1875	0.222222	0.375	0.047619	1.16129			value < 0: Fire less frequently
21	3	0	1000	1000	1	13.9712	4	1	0.222222	0.25	1.05882	0.521739	0.470588			0 < value < 1: Not significant changes in firing
24	1	-50	2900	2000	1.45	5.2472	5	1	-0.333333	-0.216216	-1.02778	-0.234043	2.60294
27	4	-50	3250	2000	1.625	18.0399	11	1	0.214286	0.90625	0.322581	-0.487805	1.18966
28	7	-50	9000	2000	4.5	7.419	4	1	-0.108696	-0.153846	-0.6	-1.25373	2.94737
32	4	-50	230	2500	0.092	10.0079	6	1	0.4	0.75	0.333333	0.529412	0.478261
33	5	-50	400	2500	0.16	10.3262	7	1	1	0.375	0.5	-0.652174	1.19355
37	21	0	2750	2500	1.1	12.4751	4	1	1.22857	0.292683	1.14634	-1.22034	1.23077
40	6	-50	1400	2500	0.56	12.679	6	1	1.16	0.466667	0.733333	-0.581395	0.894737
44	2	0	1500	784	1.91327	11.6535	6	1	0	0.210526	0.142857	0.647059	1.03448
49	2	-100	3500	737	4.74898	9.4768	5	1	-0.677419	0.21875	0	0.025641	1.86441
57	2	Tetrode	2000	737	2.7137	13.063	5	1	1.375	0.545455	1.33333	-0.0571429	0.0666667
58	11	Tetrode	3093	737	4.19674	12.0573	6	1	0.809524	0.571429	0.0909091	-0.255814	1.14286
60	12	Tetrode	3045	737	4.13161	14.1889	6	1	0.666667	1.03448	0.382353	0.0652174	0.583333
61	13	Tetrode	138	737	0.187246	12.0884	5	1	0	0	0	0.2	1.46154
62	11	Tetrode	321	737	0.43555	6.0101	5	1	0.4	0.375	0.4	0.416667	0.647059
63	12	Tetrode	232	737	0.31479	14.4192	7	1	0.571429	0	1.18182	-0.333333	1
64	13	Tetrode	3372	737	4.57531	15.5773	8	1	0.65	0.962963	1.4375	0.348837	-0.214286
65	14	Tetrode	751	737	1.019	10.5738	6	1	1.09091	0.4	0	-0.26087	1.2
66	11	Tetrode	580	737	0.786974	6.8636	5	1	0.555556	0.461538	0.266667	-0.157895	1.08
67	12	Tetrode	1709	737	2.31886	6.9418	5	1	0.5	0.6	0.130435	0.0967742	0.95
68	13	Tetrode	1772	737	2.40434	12.3087	4	1	0.8125	0.047619	0.8	-0.0625	0.833333
74	11	Tetrode	637	737	0.864315	11.8721	5	1	0.888889	0.692308	-0.133333	0	1
75	12	Tetrode	432	737	0.58616	12.3835	7	1	0.857143	0.666667	0.636364	0.642857	0
77	11	Tetrode	500	737	0.678426	5.1634	4	1	0	1.09091	0.307692	0.4375	0.52381
78	12	Tetrode	337	737	0.457259	14.3808	6	1	0.4	0.857143	0.25	-0.3	1
79	13	Tetrode	1673	737	2.27001	16.0649	5	1	1.27273	0.933333	0.631579	0.5	-0.0625
80	11	Tetrode	2978	737	4.04071	6.3843	5	1	0.294118	0.0434783	0	0.194444	1.29167
83	14	Tetrode	1037	737	1.40706	9.4968	5	1	0.727273	0.2	0.222222	-0.416667	1.3871
84	11	Tetrode	729	700	1.04143	7.5542	5	1	1.36364	0.52381	0.45	-0.878788	1.4
85	12	Tetrode	2905	700	4.15	6.0796	5	1	0.913043	-0.0243902	1.05	-0.19697	0.938272
86	13	Tetrode	2608	700	3.72571	9.4746	4	1	1.38095	0.736842	1.13514	-0.634921	0.753247
87	14	Tetrode	750	700	1.07143	10.9319	9	1	1.16667	0.238095	1.4	0.794118	-0.243902
89	11	Tetrode	801	700	1.14429	12.0738	7	1	0.75	0.571429	1.5	-0.257143	0.52381
90	12	Tetrode	448	700	0.64	16.279	6	1	1.11111	0.4375	0.8	-0.461538	1
92	12	Tetrode	710	700	1.01429	17.5064	9	1	0.363636	0.25	-0.0526316	0.272727	1.1
93	13	Tetrode	1741	700	2.48714	14.215	7	1	2	0.612903	0.833333	-0.705882	0.822581
94	14	Tetrode	551	700	0.787143	12.9646	6	1	1.3	0.823529	1.27778	0.241379	-0.0857143
96	16	Tetrode	146	700	0.208571	11	6	1	1.8	0.333333	0.625	0.0666667	0.5
97	11	Tetrode	1200	700	1.71429	16.0436	8	0	1.06667	0.269231	0.8	0.0232558	0.673077
98	12	Tetrode	375	700	0.535714	13.371	7	0	2	1.35714	0.857143	-0.375	0.214286
99	11	Tetrode	3651	700	5.21571	7.544	4	1	0.346154	-0.266667	0.931818	-0.973333	1.92308
100	12	Tetrode	2580	700	3.68571	9.6141	4	1	1.90909	0.894737	0.605263	-1.96825	1.88158
102	11	Tetrode	3217	700	4.59571	6.5108	5	1	0.5	0.465116	1.70732	-0.414286	0.670588
104	13	Tetrode	1215	700	1.73571	11.5738	6	1	2.13333	0.423077	0.92	-0.697674	0.846154
105	14	Tetrode	568	700	0.811429	10.2355	6	1	0.8	0.588235	0.666667	-0.0344828	0.694444
106	11	Tetrode	499	700	0.712857	7.736	5	1	0.555556	0.470588	-0.125	0	1.20588
107	12	Tetrode	2407	700	3.43857	10.7574	7	1	1.95	1.59459	2.36111	0.196721	-1.12329
109	11	Tetrode	941	700	1.34429	10.5608	6	1	1.92308	0.130435	0.956522	0.236842	0.23913
110	12	Tetrode	729	700	1.04143	11.449	8	1	0.909091	0.571429	1.5	-0.0909091	0.325
112	14	Tetrode	269	700	0.384286	14.1625	4	1	1	0.833333	0.333333	0.5	0.28
114	11	Tetrode	2037	700	2.91	5.5514	4	1	1.05263	0.242424	0.909091	-0.545455	1.1194
117	1	Tetrode	1702	1000	1.702	9.2494	5	1	1.95238	1.33333	1.69697	0.823529	-1.33333
118	2	Tetrode	3472	1000	3.472	10.5821	5	1	2.67742	1.66667	0.478261	-1.64384	0.857143
122	13	Tetrode	255	1000	0.255	11.7295	4	0	0.625	0.538462	0.461538	0.25	0.6
123	11	Tetrode	447	1000	0.447	7.1316	6	1	0.909091	1	0.3125	-0.307692	0.818182
125	13	Tetrode	1471	1000	1.471	8.3861	5	1	2.3	0.935484	0.1	-0.702128	0.79661
126	11	Tetrode	3480	1000	3.48	12.4619	4	1	0.366667	1.625	0.0217391	0.671233	0.0549451
129	11	Tetrode	372	1000	0.372	12.275	6	1	1.22222	1.46667	0.266667	-0.26087	0.482759
130	11	Tetrode	4012	1000	4.012	7.825	5	1	2.21875	1.23077	0.18	-0.860759	0.804124
132	12	Tetrode	4236	1000	4.236	5.9567	5	1	1.42424	0.264151	0.0784314	-0.851852	1.63636
133	11	Tetrode	4879	1000	4.879	6.3683	5	1	2.57143	1.4386	1.05556	-1.10465	0.327103
134	12	Tetrode	847	1000	0.847	14.8665	6	1	2.06667	1.3913	1.22727	-0.194444	-0.288889
135	13	Tetrode	906	1000	0.906	6.9144	5	1	1	1.04	1.34783	-0.459459	0.382979
138	13	Tetrode	287	1000	0.287	11.5655	7	1	1.44444	1	0.923077	0.0952381	-0.0384615
139	14	Tetrode	995	1000	0.995	13.6409	7	1	2.1875	2.23077	0.583333	-0.179487	-0.5
143	13	Tetrode	997	1000	0.997	16.8889	10	1	0	0.6	0.208333	-0.333333	1.40816
145	1	-50	1600	737	2.17096	13.3104	5	1	-0.413793	-0.612903	-0.636364	-0.540541	2.98182
146	2	0	2300	737	3.12076	11.0985	6	1	-0.371429	-0.756757	-0.615385	-0.522727	3
151	3	-100	2750	737	3.73134	7.4166	4	1	0.03125	-0.176471	-0.714286	-0.25	2.31667
									0.935949	0.591415	0.558302	-0.213533	0.852949	mean
									0.0881386	0.06296	0.0725838	0.0680101	0.0961322	sem
INTERNEURONS									Relation to bilateral gamma events
#	ID	Location	Spikes	Length	Hz	Automean	First peak	Asymmetry	None	Ch1	Ch2	Async	Sync
4	12	-50	15000	1000	15	24.5859	23	1	2.52	0.655172	1.55738	-0.512195	-0.318584
12	4	-250	5800	1000	5.8	36.1994	43	1	0.787879	1.49153	0.787234	0.725275	-0.423423
14	8	-200	175	1000	0.175	16.5675	1	1	1	0.636364	0.75	0.6875	0
16	2	-50	14000	1000	14	24.9813	18	-1	-0.461538	0.0222222	1.20513	1.33333	0.342105
20	2	0	6300	1000	6.3	20.5193	10	-1	1.2973	0.731707	1.52778	0.0833333	-0.295775
34	12	-100	22000	2500	8.8	37.7801	45	1	-0.21	1.41739	3.7265	2.86747	-3.09375
38	22	100	20000	2500	8	28.9057	30	0	-0.382979	-0.165138	-0.027027	0.121019	1.79147
41	7	-200	260	2500	0.104	20.4569	22	1	1.54545	0.75	1	-0.333333	0.208333
42	8	-150	2800	2500	1.12	19.4115	11	1	2.11111	1.04762	1.71429	-1.57627	0.375
45	3	0	9000	784	11.4796	29.1835	24	-1	0.428571	0.463415	0.655172	0.514286	0.474576
50	3	0	10000	737	13.5685	25.995	21	-1	0.6875	1.72	1.55357	0.564516	-0.946237
53	11	-50	12000	737	16.2822	27.4475	22	-1	1.43396	2.03636	1.17742	1.45588	-1.87255
56	1	Tetrode	12400	737	16.825	27.2617	23	-1	1	0.961538	1.16667	0.75	-0.5
71	11	Tetrode	6672	737	9.05292	29.4248	26	-1	1.51852	1.02632	0.886364	0	0.0131579
81	12	Tetrode	4055	737	5.50204	26.0431	18	-1	2.86364	0.7	2.08571	0.276596	-1.17742
91	11	Tetrode	6656	700	9.50857	25.7304	16	-1	1	0.467742	0.716667	-0.188119	0.836066
124	12	Tetrode	5673	1000	5.673	29.0043	24	0	2.97368	3.32787	0.966102	-0.83871	-0.965517
131	11	Tetrode	15411	1000	15.411	28.8999	25	-1	3.20312	1.45545	2.57732	1.22078	-2.55497
144	14	Tetrode	19729	1000	19.729	24.0193	6	0	4.29167	2.61404	3.01835	0.252874	-2.9537
150	2	0	8000	737	10.8548	28.3645	27	-1	-0.763636	-0.275862	0.7	0.115942	1.74757
									1.34221	1.05419	1.38723	0.376009	-0.465683	mean
									0.299981	0.199827	0.199659	0.209631	0.304846	sem
