# Supplementary material for: The right hippocampus leads the bilateral integration of gamma-parsed lateralized information
Source: eLife. 2016 Sep 6;5:e16658. doi: 10.7554/eLife.16658 (PMC5050016; doi:10.7554/eLife.16658)
Supplement: Figure 6—source data 1. — The zip file contains the quantification of gamma power and the amplitude and duration of gamma waves before and after lidocaine in the VHC (VHC lidocaine.xlsx), and the spectral coherences between left and right sides (coherences.ppt). Data pertain to Figure 6. DOI: http://dx.doi.org/10.7554/eLife.16658.020 [file elife-16658-fig6-data1.zip]

Archive with 3 entries (2 files):
- Elife/
- Elife/VHC lidocaine.xlsx
- Elife/coherences.ppt
