# Supplementary material for: The right hippocampus leads the bilateral integration of gamma-parsed lateralized information
Source: eLife. 2016 Sep 6;5:e16658. doi: 10.7554/eLife.16658 (PMC5050016; doi:10.7554/eLife.16658)
Supplement: Figure 6—source data 1. — The zip file contains the quantification of gamma power and the amplitude and duration of gamma waves before and after lidocaine in the VHC (VHC lidocaine.xlsx), and the spectral coherences between left and right sides (coherences.ppt). Data pertain to Figure 6. DOI: http://dx.doi.org/10.7554/eLife.16658.020 [file elife-16658-fig6-data1.zip › Elife/VHC lidocaine.xlsx]

## Sheet: VHC Evoked potential
VHC Evoked Potential
			Schaffer mean power
			Right Hipp		Left Hipp		Right Hipp	Left Hipp
	Rat ID	Injection ID	control	lidocaine	control	lidocaine	Proportion	Proportion
	Rata1	iny3v1	12.2	0.18	8.5	0.18	0.0147541	0.0211765
	Rata2	iny2v1	2	0	2.8	0	0	0
	Rata3	iny2v1	7.1	0	7.2	0	0	0
	Rata5	iny3v1	3.1	0	4.3	0	0	0
Schaffer gamma power
			Schaffer mean power
			Right Hipp		Left Hipp		Right Hipp	Left Hipp
	Rat ID	Injection ID	control	lidocaine	control	lidocaine	Proportion	Proportion
	Rata1	iny3v1	0.00182	0.00188	0.00181	0.00171	1.03297	0.944751
	Rata2	iny2v1	0.00104	0.000957	0.00164	0.00249	0.920192	1.51829
	Rata3	iny2v1	0.000504	0.000463	0.000614	0.000522	0.918651	0.850163
	Rata5	iny3v1	0.0036	0.00313	0.00497	0.00504	0.869444	1.01408
						mean	0.935314	1.08182
						sem	0.0346184	0.149318
						t Student	0.166793	0.112245
Detected schaffer events
			Right Hipp		Left Hipp		Right Hipp		Left Hipp		Proportion
			Control		Control		Lidocaine		Lidocaine		Right Hipp		Left Hipp
	Rat ID	Injection ID	Amplitude	Duration	Amplitude	Duration	Amplitude	Duration	Amplitude	Duration	Amplitude	Duration	Amplitude	Duration
	Rata1	iny3v1	99.5	28.6	108	29.5	106	28.6	108	29.3	1.06533	1	1	0.99322
	Rata2	iny2v1	77.8	29.8	94.6	29.5	65	29.9	103	29.2	0.835476	1.00336	1.08879	0.989831
	Rata3	iny2v1	48.6	27	50.1	26.6	51.4	27.3	48.1	27	1.05761	1.01111	0.96008	1.01504
	Rata5	iny3v1	148	29.5	173	29.2	136	29.1	166	29.2	0.918919	0.986441	0.959538	1
										mean	0.969334	1.00023	1.0021	0.999522
										sem	0.0558775	0.00515078	0.0304106	0.00558717
										t Student	0.246704	0.5	0.482821	0.440976
